# Supplementary material for: Lipid droplet associated protein HILPDA promotes hypoxia-induced ferroptosis by driving LPCAT3-mediated polyunsaturated phospholipids enrichment
Source: PLoS One. 2026 Jun 8;21(6):e0350129. doi: 10.1371/journal.pone.0350129 (PMC13245787; doi:10.1371/journal.pone.0350129)
Supplement: S1 Table — (XLSX) [file pone.0350129.s003.xlsx]

## Sheet: Fig 1
Fig 1B	Normoxia	Hypoxia	Hypoxia+oeHIF-1α	Hypoxia+oeHIF-2α	Hypoxia+oeHILPDA	Hypoxia+Fer-1	Hypoxia+oeHIF-1α+Fer-1	Hypoxia+oeHIF-2α+Fer-1	Hypoxia+oeHILPDA+Fer-1
	100	58	10	19	29	83	89	79	90
	98	50	8	17	33	91	77	74	92
	97	43	6	15	31	89	81	82	85
Fig 1C	Normoxia	Hypoxia	Hypoxia+oeHIF-1α	Hypoxia+oeHIF-2α	Hypoxia+oeHILPDA	Hypoxia+Fer-1	Hypoxia+oeHIF-1α+Fer-1	Hypoxia+oeHIF-2α+Fer-1	Hypoxia+oeHILPDA+Fer-1
	5.5	37.3	94.7	77.2	70.6	15.3	29.4	20.1	17.9
	4.8	40.1	88	79.8	67.1	17.5	30	26.6	22.6
	3.1	45.5	89.2	82.9	63.8	14.2	33.9	27	25.8
Fig 1E	Normoxia	Hypoxia	Hypoxia+oeHIF-1α	Hypoxia+oeHIF-2α	Hypoxia+oeHILPDA	Hypoxia+Fer-1	Hypoxia+oeHIF-1α+Fer-1	Hypoxia+oeHIF-2α+Fer-1	Hypoxia+oeHILPDA+Fer-1
	100	40	30	39	44	89	70	73	84
	99	48	29	37	40	83	72	74	88
	98	55	25	33	45	81	76	70	81
Fig 1F	Normoxia	Hypoxia	Hypoxia+oeHIF-1α	Hypoxia+oeHIF-2α	Hypoxia+oeHILPDA	Hypoxia+Fer-1	Hypoxia+oeHIF-1α+Fer-1	Hypoxia+oeHIF-2α+Fer-1	Hypoxia+oeHILPDA+Fer-1
	8.6	47.3	72.5	62.2	56	27.3	40.2	32.8	27.9
	7.1	48.7	78.6	59.9	51.8	22.1	42.1	35	22.1
	5.5	45.3	70.2	61.1	53.3	29.2	43.7	36.4	30.4
Fig 2E left	Normoxia siNC	Hypoxia siNC	Hypoxia siHILPDA
	4.5	15.2	9.9
	3.9	14.8	10.1
	5.6	13.5	11.7
Fig 2F left	Normoxia siNC	Hypoxia siNC	Hypoxia siHILPDA
	5.3	11.5	8.7
	4.7	9.6	7.9
	3.8	12.9	6.8
Fig 2E right	Normoxia siNC	Hypoxia siNC	Hypoxia siHILPDA
	457	1104	790
	416	981	686
	490	1033	802
	Normoxia siNC	Hypoxia siNC	Hypoxia siHILPDA
Fig 2F right	494	908	683
	482	846	740
	556	825	692
	Normoxia	Hypoxia	Hypoxia+oeHILPDA	Hypoxia+siHIF-1α	Hypoxia+siHIF-1α+oeHILPDA	Hypoxia+siHIF-2α	Hypoxia+siHIF-2α+oeHILPDA
Fig 2G	3.8	40.6	61.4	27.4	41.7	28.2	40.2
	5.1	34.2	55	25.9	39.3	30.7	42.6
	6.5	46.9	58.5	22.1	30.6	26.3	37.5
	Normoxia	Hypoxia	Hypoxia+oeHILPDA	Hypoxia+siHIF-1α	Hypoxia+siHIF-1α+oeHILPDA	Hypoxia+siHIF-2α	Hypoxia+siHIF-2α+oeHILPDA
Fig 2H	5.9	13.3	18.3	7.9	9.5	8.9	12.4
	3.8	11.6	17.6	6.8	10.8	9.8	12.8
	6.1	12.7	15.7	7.1	10.1	7.1	11.1
	Normoxia	Hypoxia	Hypoxia+oeHILPDA	Hypoxia+siHIF-1α	Hypoxia+siHIF-1α+oeHILPDA	Hypoxia+siHIF-2α	Hypoxia+siHIF-2α+oeHILPDA
Fig 2I	368	873	1204	401	736	575	782
	419	796	1153	589	719	592	803
	472	822	1429	577	775	661	755
Fig 5B	Normoxia	Hypoxia	Hypoxia+siHILPDA	Hypoxia+oeLPCAT3	Hypoxia+siHILPDA+oeLPCAT3
	6.3	48.4	35.5	68	54.2
	3.9	49.2	39.1	64.5	58.1
	4.5	46.6	33.7	61.2	53.9
Fig 5C	Normoxia	Hypoxia	Hypoxia+siHILPDA	Hypoxia+oeLPCAT3	Hypoxia+siHILPDA+oeLPCAT3
	361	831	542	1391	924
	450	813	580	1231	957
	316	756	525	1187	1010
Fig S1		Normoxia siNC	Hypoxia siNC	Hypoxia siHILPDA
	NGEC	0	70	27
		0	58	33
		0	75	25
Fig S1		Normoxia siNC	Hypoxia siNC	Hypoxia siHILPDA
	HIEC	0	90	30
		0	83	40
		0	67	42
